# Supplementary material for: Characterization and Differential Gene Expression between Two Phenotypic Phase Variants in Salmonella enterica Serovar Typhimurium
Source: PLoS One. 2012 Aug 24;7(8):e43592. doi: 10.1371/journal.pone.0043592 (PMC3427373; doi:10.1371/journal.pone.0043592)
Supplement: Table S1 — Comparison of expression of genes in S. Typhimurium i518 and i519 using RNA seq. (XLSX) [file pone.0043592.s001.xlsx]

## Sheet: Sheet1
Table S1: Comparison of expression of genes in S. Typhimurium i518 and i519 using RNA seq
	Up-regulated Genes (i519 v i518
Gene Number (Entrez)	Gene Name	Fold change	p-value		Gene Number (Entrez)	Gene Name	Fold change	p-value
1254407	Cell invasion protein sipC	104.019	3.71533e-08		1252764	Virulence membrane protein pagC	9.94754	0.0278251
1254396	Protein prgI	93.3795	3.52808e-06		1254390	hilC	9.15909	0.0334631
1252608	Chaperone protein sigE	73.5655	1.79013e-05		1254739	Methyl accepting chemotaxis protein	8.61404	0.0229216
1254408	Cell invasion protein sipB	72.0964	1.74814e-06		1253441	Chemotaxis protein cheW	8.40089	0.0372549
1254395	Protein prgJ	63.6413	1.49023e-05		1254423	Invasion lipoprotein invH	7.75504	0.00262047
1254409	Chaperone protein sicA	55.8462	7.17088e-05		1254740	aer aerotaxis sensing receptor	7.5344	0.0264201
1253480	Flagellin	54.6019	2.43646e-09		1252490	sopD	7.49563	0.00116029
1252609	Inositol phosphate phosphatase sopB	51.1428	0.000118234		1252517	Outer membrane protein F	6.71479	0.0034123
1254406	Cell invasion protein sipD	50.9667	0.000105812		1254412	Surface presentation of antigens protein spaQ	6.43919	0.00045573
1254415	invJ	43.3943	0.000226		1252915	sseA	5.8739	0.00694619
1254405	Cell invasion protein sipA	38.8011	0.000168404		1254388	avrA	5.61297	0.0303239
1254418	invB	35.7158	0.000439495		1252916	sseB inner membrane protein	5.39493	0.0080482
1254398	Transcriptional regulator hilD	31.3421	0.000776502		1253144	trg methyl accepting chemotaxis protein	5.24407	0.0209885
1254394	Lipoprotein prgK	31.2104	0.000503368		1254468	Sop effector protein sopD	5.03383	0.00269333
1254416	invI	30.1733	0.000120311		1255788	silF bactericin/antibiotic antiporter	4.15715	0.0344839
1254402	Chaperone protein sicP	26.158	0.00151721		1252760	Probable lipoprotein envE	4.04922	0.00200274
1255786	Cation efflux pump	24.8566	0.00105399		1253439	Chemotaxis protein methyltransferase	3.62991	0.011429
1254393	Oxygen-regulated invasion protein orgA	23.5476	0.00133192		1254411	Surface presentation of antigens protein spaR	3.49489	0.0140173
1255783	silA	22.2002	0.00266018		1252926	ssaI	3.46746	6.52216e-05
1254397	Protein prgH	20.4351	0.00339134		1253119	ugtL hypothetical proteins	3.36126	0.00840579
1254404	Probable acyl carrier protein iacP	19.9515	0.00318286		1253566	Propanediol utlization	3.33507	0.00668703
1252846	Outer membrane protein	19.4273	0.00213864		1253563	Propanediol utilization protein pduE diol dehdyratase small subunit	3.25546	2.14509e-05
1254422	Invasion protein invF	18.7502	0.00444413		1251963	cyoA cytochrome ubiquinal oxidase	3.20475	0.0498882
1254421	Protein invG	18.5596	0.00426241		1253587	sopA	3.15925	0.011037
1255841	DNA binding protein	17.5512	0.00252279		1252920	sseE	3.10429	0.000517978
1253374	Guanine nucleotide exchange factor sopE	16.9107	2.65383e-06		1252757	Cytoplasmic protein	3.09683	0.00345123
1254401	Effector protein sptP	16.7203	0.00386914		1253562	Propanediol utilization protein pduD	3.04381	0.00580478
1254417	invC	15.78	0.00179544		1252930	Secretion system apparatus protein ssaL	2.90731	0.0374113
1255785	silA ABC exporter outer membrane component	15.0772	0.00248086		1252848	DNA/RNA non-specific endonuclease	2.82325	0.000337604
1254661	Methyl accepting chemotaxis protein	14.7648	0.00460859		1252918	sseC	2.76282	0.0367076
1254414	Surface presentation of antigens protein spaO	13.7563	0.0100331		1252925	ssaH	2.72273	0.00517992
1254400	Invasion protein iagB	13.4586	0.0108601		1254410	spaS	2.71555	0.0152302
1254420	Invasion protein invE	12.0597	0.00833336		1254151	Regulatory protein	2.70297	0.000621385
1254413	Surface presentation of antigens protein spaP	11.815	0.00828812		1252909	ssr two component response regulator	2.68819	0.0305582
1255784	silB	11.7399	0.0154059		1253561	Propanediol utilization protein pduC	2.65408	0.00508038
1254391	orgC	11.6623	0.0171167		1252927	Secretion system apparatus lipoprotein ssaJ	2.55901	0.00483284
1254399	Transcriptional regulator hilA	11.6475	0.00412463		1253216	Inner membrane protein	2.44278	0.0112911
1254392	Oxygen-regulated invasion protein orgB	11.5251	0.00995116		1253559	Propanediol utilization protein pduA	2.433	0.00965059
1254389	sprB	10.2962	0.0135627		1253560	Propanediol utilization protein pduB	2.43153	0.000406793
1255787	silE	10.289	0.0224121		1253565	Propanediol utilization protein pduH	2.23547	1.39295e-05
1254419	Invasion protein invA	10.0457	0.015626		1252914	ssaE	2.04078	0.00508672
					1252921	sscB	2.02663	0.000596724
	Down Regulated Genes (i519 v i518)
Gene Number (Entrez)	GeneNames	Fold Change	P-value
1254680	yghA oxidoreductase	0.171205	0.00711261
1252958	Superoxide dismutase [Cu-Zn] 1	0.157076	0.0044415
1252639	ymdF cytoplasmic protein	0.156927	0.00421565
1255298	Uncharacterized protein yicS	0.141446	0.00784111
1253247	yciG cytoplasmic protein	0.140631	0.00873817
1253316	ymgE transglycosylase-associated protein	0.138538	0.00194176
1254886	yhcO cytoplasmic protein	0.122916	0.00220219
1253033	ydeI hypothetical protein	0.122197	0.011424
1252086	inner membrane protein	0.118282	0.0146751
1252803	yeaG serine protein kinase	0.115127	0.0010539
1251562	yaaY cytoplasmic protein	0.114383	0.0100738
1254293	Repressor of phase 1 flagellin gene	0.104878	0.00342284
1254325	ygaM hypothetical protein	0.0986895	0.000474051
1254080	cadB lysine/cadaverine antiporter	0.0982707	0.000147396
1255765	cytoplasmic protein	0.0971042	0.00947945
1254446	cytoplasmic protein	0.0970585	0.0132444
1254966	Bacterioferritin	0.0970243	0.00695132
1253247	yciG cytoplasmic protein	0.0951222	0.000316457
1253081	osmC osmotically inducible protein C	0.0923333	8.80885e-05
1254081	Lysine decarboxylase, inducible	0.082311	3.59558e-05
1253662	fbaB fructose-bisphosphate aldolase	0.0813086	2.85263e-05
1252836	Catalase	0.0805382	2.95572e-05
1255698	Zinc resistance-associated protein	0.0725258	1.47591e-05
1254876	Oxaloacetate decarboxylase gamma chain 1	0.0671523	0.00610053
1252279	Uncharacterized protein ybgS	0.0647748	2.02567e-05
1252785	cytoplasmic protein	0.0584827	5.68983e-06
1254318	ygaU pseudo	0.0578665	3.11273e-06
1253289	chaB cation transport regulator	0.0483752	1.27202e-07
1256087	osmY periplasmic protein	0.0381018	9.75362e-09
1254267	cytoplasmic protein	0.0301685	0.0143234
1253370	cytoplasmic protein	0.0258651	0.00917608
