# Supplementary material for: Characterization and Differential Gene Expression between Two Phenotypic Phase Variants in Salmonella enterica Serovar Typhimurium
Source: PLoS One. 2012 Aug 24;7(8):e43592. doi: 10.1371/journal.pone.0043592 (PMC3427373; doi:10.1371/journal.pone.0043592)
Supplement: Table S2 — Comparison of expression of genes in S. Typhimurium i519 and SL1344 using RNA seq. (XLSX) [file pone.0043592.s002.xlsx]

## Sheet: Sheet1
Table S2: Comparison of expression of genes in S. Typhimurium i519 and SL1344 using RNA seq
	Up regulated genes (i519 v. SL1344)
Gene number (Entrez)	Gene Name	Fold-change	p-value		Gene number (Entrez)	Gene Name	Fold-change	p-value
1253807	Anaerobic glycerol-3-phosphate dehydrogenase subunit B	94.9698	3.36327e-20		1253682	cytochrome	6.5372	0.00115102
1253808	sn-glycerol-3-phosphate dehydrogenase subunit C	70.2227	2.00952e-19		1254767	Threonine dehydratase catabolic	6.12133	0.000103933
1255049	glpD glycerol-3-phosphate dehydrogenase	56.2912	1.64675e-17		1253323	SpoVR family protein	6.09636	0.00101858
1253806	sn-glycerol-3-phosphate dehydrogenase subunit A	55.5829	2.12726e-17		1251985	ybaY hypothetical protein	5.96304	0.000119052
1256087	osmY periplasmic protein	54.8289	8.30041e-17		1253106	yncC DNA-binding transcriptional regulator	5.95752	0.00132705
1254318	ygaU pseudo	28.5771	1.58835e-12		1253687	yehZ periplasmic protein	5.80526	0.000736396
1252279	Uncharacterized protein ybgS	23.9506	3.80178e-10		1251687	gcd glucose dehydrogenase	5.72145	0.00259316
1253079	Lipoprotein	23.8477	2.40223e-05		1255122	anaerobic C4-dicarboxylate transporter	5.56825	0.000385218
1253804	Glycerophosphodiester phsophodiesterase	22.7885	9.61906e-20		1254764	tdcE formate acetyltransferase	5.56651	0.000355497
1253805	sn-glycerol-3-phosphate transporter	21.19	4.63939e-17		1253686	yehY permease transmembrane protein	5.5405	0.00272479
1255613	Glycerol kinase	16.6026	2.714e-16		1253449	Alpha,alpha-trehalose-phosphate synthase [UDP-forming]	5.46951	0.00134663
1255614	glpF glycerol uptake facilitator protein	16.4239	1.18631e-14		1256012	yjgB alcohol dehydrogenase	5.45041	0.00340375
1254293	Repressor of phase 1 flagellin gene	16.308	4.42501e-08		1254620	Putative Holliday junction resolvase	5.17451	0.00462343
1253662	Fructose-bisphosphate aldolase	14.7901	1.23265e-08		1251879	cytochrome BD2 subunit I	5.12741	0.00328395
1252836	Catalase	14.2178	6.9066e-08		1254765	Propionate kinase	5.11458	0.000710534
1253082	Protein bdm homolog	13.6358	0.00013456		1252829	DNA-binding transcriptional activator OsmE	5.09596	2.47169e-06
1254966	Bacterioferritin	13.5125	5.62936e-12		1251880	cytochrome BD2 subunit II	4.81753	0.0055187
1253081	osmC	11.1189	3.83688e-07		1253995	Transaldolase 2	4.74364	0.00362191
1254680	yghA oxidoreductase	9.89788	1.33966e-06		1253661	Probable lipid kinase yegS	4.57589	0.00650334
1253248	yciF Cytoplasmic protein	9.76605	3.07685e-05		1253249	yciE cytoplasmic protein	4.56591	0.00175637
1255262	3-octaprenyl-4-hydroxybenzoate carboxylyase	9.4639	0.000132139		1255864	Quaternary ammonium compound-resistance protein sugE	4.54239	0.00768725
1252803	yeaG serine protein kinase	8.89858	1.89855e-05		1252721	PTS system glucose-specific EIICB component	4.53768	2.64311e-05
1253078	Alpha amylase	8.59451	0.000203368		1253076	glycosyl hydrolase	4.50676	0.00397838
1255124	phosphosugar isomerase	8.49472	3.86784e-09		1254763	tdcG L-serine dehydratase	4.38701	0.00199031
1256045	NAD-dependent aldehyde dehydrogenase	8.42603	4.77331e-05		1254792	yhbO intracellular proteinase	4.35982	0.00344347
1254081	Lysine decarboxylase, inducible	8.07504	2.29181e-05		1253996	tktB transketolase	4.32339	0.00520376
1254080	cadB lysine/cadaverine antiporter	7.38463	4.89881e-05		1254766	Threonine/serine transporter tdcC	4.28107	0.00183377
1252958	Superoxide dismutase [Cu-Zn] 1	7.20505	3.20599e-05		1255121	L-asparaginase	4.12027	0.00331964
1252637	Flavoprotein wrbA trpR binding	7.12719	9.30907e-06		1255366	50S ribosomal protein L34	4.08858	0.00328116
1252628	Anti-adapter protein iraM	7.0641	0.00219726		1255816	ProP effector	3.85744	0.00912511
1253803	Transcriptional regulator	6.89031	0.000189954		1252350	DNA protection during starvation protein	3.70279	0.000191253
1251791	Putative Cytoplasmic protein	6.8117	0.00837838		1255208	yibF glutathione S-transferase	3.66991	0.00682908
1253450	Trehalose-phosphate phosphatase	6.75336	0.000868889		1255080	sn-glycerol-3-phosphate-binding periplasmic protein ugpB	3.59018	0.00899758
1254294	Phase 2 flagellin	6.63229	2.28709e-05
	Red = metabolic
	Virulence
	Regulatory
	Down regulated genes (i519 v. SL1344)
Gene number (Entrez)	Gene Name	Fold-Change	p-value
1252252	Succinate dehydrogenase cytochrome b556 subunit	0.396878	0.0067941
1253585	Thiosulfate reductase electron transport protein phsB	0.391714	0.0074327
1253584	Thiosulfate reductase cytochrome B subunit	0.369366	0.00611279
1255137	C4-dicarboxylate transport protein	0.33749	0.00195887
1253586	Thiosulfate reductase	0.308277	0.000976437
1252517	Outer membrane protein F	0.28036	0.00492216
1254465	transposase	0.268462	0.0044807
1253977	Ethanolamine utilization protein eutK	0.244242	0.00423679
1253980	Ethanolamine ammonia-lyase heavy chain	0.244018	0.00231993
1253976	HTH-type transcriptional regulator eutR	0.240335	0.00636992
1252182	glutamate/aspartate transport ATP-binding protein GltL	0.228855	0.00308213
1253567	pduK propanediol utilization protein	0.225514	0.00526735
1253571	pduO hypothetical protein	0.223252	0.0075487
1253978	Ethanolamine utilization protein eutL	0.211019	0.00182156
1253979	Ethanolamine ammonia-lyase light chain	0.196448	0.000835106
1253566	pduJ propanediol utilization protein PduJ	0.189261	0.000300367
1255044	ribonucleoprotein related-protein	0.18402	0.00238478
1253560	Propanediol utilization protein pduB	0.182739	0.000916145
1253561	pduC glycerol dehydratase large subunit	0.17371	0.000364219
1253635	colanic acid biosynthesis acetyltransferase WcaB	0.163295	0.00101753
1253990	Ethanolamine utilization protein eutQ	0.162538	0.000204239
1253983	Ethanolamine utilization protein eutG	0.158289	0.00104917
1253992	Ethanolamine utilization protein eutS	0.155309	0.000589564
1253989	Ethanolamine utilization cobalamin adenosyltransferase	0.152853	0.00043322
1252661	Minor curlin subunit	0.15143	0.00106121
1253563	pduE diol dehydratase small subunit	0.146754	0.000182629
1253568	pduL hypothetical protein	0.144216	0.000562039
1253562	pduD diol dehydratase medium subunit	0.13835	4.72822e-05
1253991	Ethanolamine utilization protein eutP	0.136698	0.000169475
1253986	Ethanolamine utilization protein eutN	0.124691	2.33118e-05
1253981	Ethanolamine utilization protein eutA	0.123531	0.000108247
1253559	Propanediol utilization protein pduA	0.114711	1.96332e-05
1253987	Ethanolamine utilization protein eutM	0.10035	4.04905e-06
1253985	Ethanolamine utilization protein eutE	0.0843152	8.37638e-07
1253984	Ethanolamine utilization protein eutJ	0.0683824	7.13112e-07
1251867	cytochrome BD2 subunit I	0.04208	3.72671e-06
