# Supplementary material for: Characterization and Differential Gene Expression between Two Phenotypic Phase Variants in Salmonella enterica Serovar Typhimurium
Source: PLoS One. 2012 Aug 24;7(8):e43592. doi: 10.1371/journal.pone.0043592 (PMC3427373; doi:10.1371/journal.pone.0043592)
Supplement: Table S3 — Comparison of expression of genes in S. Typhimurium i518 and SL1344 using RNA seq. (XLSX) [file pone.0043592.s003.xlsx]

## Sheet: 518 v 1344
	Table S3. Comparison of expression of genes in S. Typhimurium i518 and SL1344 using RNA seq	Supplemental table 3. Comparison of expression of genes in S. Typhimurium i518 and SL1344 using RNA seq	Supplemental table 3. Comparison of expression of genes in S. Typhimurium i518 and SL1344 using RNA seq	Supplemental table 3. Comparison of expression of genes in S. Typhimurium i518 and SL1344 using RNA seq	Supplemental table 3. Comparison of expression of genes in S. Typhimurium i518 and SL1344 using RNA seq	Supplemental table 3. Comparison of expression of genes in S. Typhimurium i518 and SL1344 using RNA seq	Supplemental table 3. Comparison of expression of genes in S. Typhimurium i518 and SL1344 using RNA seq
	Up-regulated genes in SL1344 compared to i518
GeneID	Product	Fold-change	p-value			GeneID	Product	Fold-change	p-value
1254396	Protein prgI	63.8319	4.18098e-19			1254401	Effector protein sptP	9.13095	0.0492874
1254407	Cell invasion protein sipC	56.8019	0.000215642			1254399	Transcriptional regulator hilA	9.09959	0.0104663
1254395	Protein prgJ	45.4652	2.14895e-12			1254389	sprB	8.99222	0.000158631
1254408	Cell invasion protein sipB	42.4614	0.00096021			1254419	Invasion protein invA	8.80012	0.034596
1252608	Chaperone protein sigE	34.6971	2.3359e-16			1254413	Surface presentation of antigens protein spaP	8.78832	1.70312e-05
1254409	Chaperone protein sicA	34.029	3.50194e-09			1254391	orgC	8.64707	6.94505e-06
1253804	Glycerophosphodiester phsophodiesterase	31.8706	0.000581268			1255124	Phosphosugar isomerase	8.60883	0.0234406
1253480	Flagellin	27.4451	0.00635428			1254392	Oxygen-regulated invasion protein orgB	8.54803	0.0263264
1254415	invJ	26.3721	0.000110537			1255784	silB	8.1995	0.0184421
1254406	Cell invasion protein sipD	25.7364	0.000166124			1252764	Virulence membrane protein pagC	7.08896	0.00299215
1254418	invB	25.0733	1.73667e-11			1254739	Methyl accepting chemotaxis protein	7.04352	0.0330065
1254416	invI	23.5906	0.000230218			1253441	Chemotaxis protein cheW	6.97295	0.00575179
1254394	Lipoprotein prgK	22.7155	0.000321925			1254423	Invasion lipoprotein invH	6.72854	6.33731e-07
1252609	Inositol phosphate phosphatase sopB	22.603	0.00149676			1254388	avrA	5.85922	1.43339e-06
1253805	sn-glycerol-3-phosphate transporter	20.9951	0.00240745			1253443	Flagellar motor protein MotB	4.81002	0.0251483
1254405	Cell invasion protein sipA	20.4721	0.00695118			1253836	chemotaxis signal transduction protein	4.67394	0.0482922
1254398	Transcriptional regulator hilD	18.4496	0.000200176			1253444	Flagellar motor protein MotA	4.56866	0.00652438
1254393	Oxygen-regulated invasion protein orgA	16.3944	0.000273465			1254412	Surface presentation of antigens protein spaQ	4.12745	2.0045e-05
1254397	Protein prgH	16.0448	0.00469768			1255123	Sugar kinase	4.12351	0.0089724
1255613	Glycerol kinase	15.9555	0.0178478			1253436	Chemotaxis regulator CheZ	3.95634	0.0398024
1253808	sn-glycerol-3-phosphate dehydrogenase subunit C	15.4081	8.43371e-05			1253439	Chemotaxis protein methyltransferase	3.75839	0.0010137
1254421	Protein invG	15.357	0.00726522			1252915	sseA	3.72236	5.73517e-05
1254422	Invasion protein invF	15.2825	7.22943e-05			1253437	Chemotaxis regulatory protein CheY	3.69008	0.0412515
1254402	Chaperone protein sicP	14.932	1.14132e-08			1254468	Sop effector protein sopD	3.29718	0.0015896
1255783	silA	14.7068	8.43566e-05			1254411	Surface presentation of antigens protein spaR	3.29428	0.00137207
1255786	Cation efflux pump	14.3476	0.000483115			1253482	Flagellar protein FliS	3.26204	0.0158666
1253806	sn-glycerol-3-phosphate dehydrogenase subunit A	13.842	0.0020769			1252690	Anti-sigma-28 factor FlgM	3.19783	0.00762429
1255841	DNA binding protein	13.3878	4.12298e-05			1252757	Cytoplasmic protein	3.03897	0.0029809
1254417	invC	13.3248	0.000868181			1252962	Transcriptional regulator SlyA	3.01879	0.00341184
1255049	Glycerol-3-phosphate dehydrogenase	13.3044	0.00865593			1253483	Flagellar biosynthesis protein FliT	2.99268	0.00609574
1255614	glpF glycerol uptake facilitator protein	13.2341	0.00510517			1252916	sseB inner membrane protein	2.76891	0.00130445
1253807	Anaerobic glycerol-3-phosphate dehydrogenase subunit B	12.4467	0.000510003			1252920	sseE	2.74098	0.000416116
1254404	Probable acyl carrier protein iacP	11.7652	7.6173e-10			1252760	Probable lipoprotein envE	2.71727	0.000723154
1253374	Guanine nucleotide exchange factor sopE	11.0363	6.3406e-09			1252848	DNA/RNA non-specific endonuclease	2.68897	0.0011789
1252846	Outer membrane protein	10.891	0.000111444			1252490	sopD	2.62623	0.00416778
1254661	Methyl accepting chemotaxis protein	10.5724	0.0279395			1253317	Inner membrane protein	2.61401	0.00311992
1254420	Invasion protein invE	10.5483	0.00186898			1252926	ssaI	2.57568	0.00125288
1254400	Invasion protein iagB	10.509	6.80781e-07			1253445	Transcriptional activator FlhC	2.56649	0.013848
1254390	hilC	10.3402	0.0170536			1254410	spaS	2.48423	0.0114302
1255785	silA ABC exporter outer membrane component	10.109	0.00196907			1253386	PagK	2.46699	0.00150937
1254414	Surface presentation of antigens protein spaO	9.87508	0.00145688			1253803	Transcriptional regulator	2.25094	0.00973832
	Down-regulated genes in SL1344 compared to i518
GeneID	Product	Fold-change	p-value			GeneID	Product	Fold-change	p-value
1254892	hypothetical protein	0.269118	0.0489985			1251714	fimbrial outer membrane usher	0.185027	0.0176856
1255982	magnesium-transporting ATPase MgtA	0.252938	0.036612			1254436	permease	0.182968	0.0152207
1255353	hybrid sensory histidine kinase TorS	0.250807	0.0402207			1256058	carbon starvation protein	0.182752	0.0245481
1251537	hydroxymethyltransferase	0.245023	0.0324989			1251712	iron-hydroxamate transporter permease subunit	0.182546	0.0399759
1254467	helicase	0.242682	0.0382289			1254297	iroC ABC transporter	0.180399	0.00787034
1254853	glutamate synthase subunit alpha	0.24	0.0292239			1255281	autotransporter	0.179712	0.00854332
1251870	cation efflux system protein	0.233088	0.049057			1254220	phage tail-like protein	0.176473	0.0192635
1254997	nitrite reductase large subunit	0.232102	0.0453402			1255543	GPH family transport protein	0.170853	0.0377342
1255273	alpha-xylosidase	0.232018	0.0442679			1255196	hypothetical protein	0.16894	0.0489809
1255807	formate-dependent nitrite reductase	0.229964	0.0298808			1253985	aldehyde oxidoreductase	0.167374	0.0332138
1251804	inner membrane protein	0.223057	0.0234768			1255579	C4-dicarboxylate transport system	0.162709	0.0295202
1251857	fimbrial usher	0.222184	0.0388851			1252632	suppression of copper sensitivity protein	0.158804	0.0493413
1255425	ATP-dependent protease	0.219697	0.0409041			1254309	tricarboxylic transport	0.146801	0.0286735
1254914	multidrug transport protein	0.219589	0.0185726			1254606	mannitol dehydrogenase	0.145372	0.0403777
1255001	surface-exposed virulence protein	0.216802	0.0219807			1254281	PTS system transporter subunit IIC	0.14464	0.029427
1255751	outer membrane lipoprotein	0.2161	0.04359			1254215	HlyD family secretion protein	0.14217	0.0380045
1255287	Mg2_2B transporter	0.215434	0.0177056			1254374	formate hydrogenlyase subunit 3	0.139141	0.0262988
1254214	ABC transporter	0.213721	0.0406397			1255590	sulfate transporter subunit	0.13449	0.029738
1254035	AIDA autotransporter-like protein	0.213718	0.0162341			1251621	ribulokinase	0.134066	0.0292019
1256119	fimbrial usher protein	0.212932	0.0189065			1255044	ribonucleoprotein related-protein	0.131797	0.0157183
1255349	trimethylamine N-oxide reductase subunit	0.211931	0.0207971			1255739	phage tail sheath protein	0.129728	0.0196695
1254155	exodeoxyribonuclease VIII-like protein	0.210899	0.0289969			1251945	2-aminoethylphosphonate transporter	0.119358	0.0467838
1255737	phage tail protein	0.207109	0.0478493			1252142	citrate lyase subunit beta	0.114843	0.0334989
1251790	chaperone ATPase	0.206944	0.0456032			1255489	transporter	0.109218	0.025242
1252108	enterobactin synthase subunit F	0.205905	0.0199788			1251844	IS3 transposase	0.105521	0.0448051
1255188	periplasmic alpha-amylase	0.20414	0.0284047			1254440	tRNA synthase	0.103215	0.00722615
1254802	tryptophan permease	0.200274	0.0406			1253654	hypothetical protein	0.0999383	0.0340371
1255042	hypothetical protein	0.195909	0.0155294			1252141	citrate lyase alpha chain_2Fcitrate-ACP transferase	0.0998451	0.0147279
1251872	cation transport ATPase	0.19293	0.0161494			1252112	iron-enterobactin transporter membrane protein	0.0893066	0.04463
1255545	alpha-glucosidase	0.190693	0.0379693			1252623	4-hydroxyphenylacetate catabolism	0.0810162	0.0360907
1255263	NAD-dependent DNA ligase LigB	0.190303	0.0374748			1254298	iroD enterochelin esterase	0.0687076	0.0045639
1255162	long polar fimbrial outer membrane usher protein	0.187707	0.0130859			1252659	curli assembly protein CsgE	0.0552291	0.0464019
1251693	fimbrial usher	0.185909	0.0305555
